# Supplementary material for: Induction of BVR-A Expression by Korean Red Ginseng in Murine Hippocampal Astrocytes: Role of Bilirubin in Mitochondrial Function via the LKB1–SIRT1–ERRα Axis
Source: Antioxidants (Basel). 2022 Sep 1;11(9):1742. doi: 10.3390/antiox11091742 (PMC9496118; doi:10.3390/antiox11091742)
Supplement: Supplementary file 1 [file antioxidants-11-01742-s001.zip]

Archive with 1 entries (1 files):
- antioxidants-1889193-supplementary.pdf
